# Supplementary material for: Effects of obesity on the lipid and metabolite profiles of young adults by serum 1H-NMR spectroscopy
Source: PeerJ. 2019 Jun 20;7:e7137. doi: 10.7717/peerj.7137 (PMC6589329; doi:10.7717/peerj.7137)
Supplement: Supplemental Information 1 — NMR metabolites: CH3 lipids, CH2 lipids, lactate, alanine, CH2–CH= lipids, creatine, choline, α-glucose, and β-glucose. [file peerj-07-7137-s001.csv]

Samples	Label	CH3	CH2	Lactate	Alanine	CH2-CH	Choline	Betaglucose	Alphaglucose
C01	Con	4.2524	6.1521	2.5963	1.5948	2.696	0.911	0.3121	0.2327
C02	Con	4.4996	4.1284	1.6462	1.2218	1.6563	0.7505	0.4075	0.2406
C03	Con	8.7564	8.2544	2.5662	1.7735	2.9163	1.3642	0.1021	0.1643
C04	Con	5.9832	5.0741	1.114	1.5898	1.6199	1.1692	0.4421	0.35
C05	Con	3.3184	6.2925	1.5363	1.1619	1.8117	1.0472	0.3967	0.1823
C06	Con	3.3779	5.4146	0.8937	1.0145	1.8041	0.7866	0.4232	0.1341
C07	Con	8.2934	5.7576	2.0041	1.5703	1.9388	1.302	0.2752	0.2054
C08	Con	5.207	5.4261	1.3946	1.4798	3.8002	0.7989	0.467	0.3168
C09	Con	7.3459	7.9475	0.4723	1.606	3.7603	0.8566	0.3109	0.234
C10	Con	6.7634	8.1349	1.9284	1.1746	1.1912	1.4401	0.4193	0.2444
C11	Con	8.7165	9.216	1.1281	1.4356	3.2561	1.9678	0.5124	0.3979
C12	Con	9.0172	9.1475	1.9782	1.6395	3.4523	1.6386	0.4194	0.4434
C13	Con	9.0752	9.106	1.4795	1.0783	3.1798	2.1339	0.5085	0.3046
C14	Con	4.9755	4.6635	1.3382	0.9453	2.0044	0.7855	0.316	0.1975
C15	Con	7.6024	6.9604	1.7346	0.927	1.8998	1.1373	0.2404	0.2391
C16	Con	5.9136	5.2237	2.0629	0.9741	1.3897	1.2711	0.3136	0.2121
C17	Con	7.5276	6.1827	2.5046	1.3503	1.8424	1.7158	0.3799	0.3389
C18	Con	6.3523	6.6705	2.1127	1.0321	1.8779	1.2325	0.3063	0.2548
C19	Con	4.0701	4.7467	0.8555	0.9833	1.4154	0.8495	0.3896	0.2122
C20	Con	6.0349	3.591	2.0688	1.0208	1.5411	0.763	0.476	0.1892
C21	Con	5.3891	4.7851	1.3082	0.8622	1.5084	1.1693	0.2859	0.2063
C22	Con	4.6687	4.6916	1.1978	0.6851	1.2998	0.9963	0.3121	0.2572
C23	Con	5.015	4.1577	1.6016	0.9045	1.3866	0.9739	0.2921	0.2144
O01	OW	6.3996	10.4876	0.9069	1.2374	2.109	1.1171	0.4135	0.3176
O02	OW	11.9451	11.0802	1.6944	2.4456	3.3633	1.3328	0.7292	0.5748
O03	OW	7.5722	6.2535	1.3223	1.256	3.4726	1.1076	0.3127	0.2353
O04	OW	10.8216	7.9547	0.9312	0.9701	1.589	0.7874	0.2706	0.1967
O05	OW	7.5547	10.3618	1.0636	0.7049	2.0181	0.6289	0.6287	0.2574
O06	OW	6.8871	11.048	4.516	2.1304	3.7809	1.0205	0.1457	0.1956
O07	OW	7.0922	10.2516	1.7638	0.3186	2.0808	0.1918	0.3833	0.2052
O08	OW	7.7059	10.2162	3.9301	2.3693	1.7705	0.5444	0.1892	0.1763
O09	OW	7.2845	9.295	1.2769	1.0968	1.9387	0.8034	0.3437	0.173
O10	OW	6.2326	9.457	1.024	0.9577	2.2249	0.955	0.2934	0.2079
O11	OW	9.7796	11.5787	2.1523	1.3911	3.099	1.6443	0.6462	0.5318
O12	OW	8.644	11.593	1.2985	1.2481	4.2847	1.4218	0.3858	0.3186
O13	OW	5.2335	6.7073	2.286	1.7568	3.3313	1.1956	0.4988	0.3149
O14	OW	11.1444	11.6254	2.6911	1.312	2.955	1.6518	0.4032	0.2869
O15	OW	10.4104	10.9467	1.2684	0.5298	2.5679	1.0206	0.2676	0.3398
O16	OW	9.6832	7.6166	1.5891	0.994	1.9795	1.1061	0.2555	0.2423
O17	OW	4.9033	6.6009	1.0909	1.044	2.6852	0.7631	0.5001	0.1319
O18	OW	7.3305	8.0938	1.1833	1.4781	3.1956	1.3811	0.247	0.2398
O19	OW	8.4928	8.2701	2.8717	0.8193	1.4201	1.4753	0.5903	0.3478
O20	OW	5.9025	9.8008	1.3108	0.8119	2.0262	1.2827	0.4598	0.3077
O21	OW	5.7528	5.945	2.5233	1.0795	1.6414	1.1811	0.2395	0.1764
O22	OW	4.9504	6.6703	2.9666	1.3043	1.845	1.1245	0.3652	0.2085
O23	OW	8.0953	7.8678	0.8393	0.8723	1.8217	1.1046	0.3141	0.1598
